# Supplementary material for: Modic changes—Their associations with low back pain and activity limitation: A systematic literature review and meta-analysis
Source: PLoS One. 2018 Aug 1;13(8):e0200677. doi: 10.1371/journal.pone.0200677 (PMC6070210; doi:10.1371/journal.pone.0200677)
Supplement: S2 Appendix — (XLSX) [file pone.0200677.s002.xlsx]

## Sheet: General and prevalence
General items	Ref. 1	Ref. 2	Ref. 3	Ref. 4	and so on
Author, year of publication
Year of data collection (if applicable)
Country of data collection (if applicable)
Race of study population (African, Asian, European/Caucasian, Mixed, Unclear)
Study population (Working population, General population, Clinical population)
How was the study sample collected? (Consecutive, Random, Convenience, Unclear)
Number of men
Number of women
Age range
Age (median [IQR] or mean [SD])
Study design (cohort, case-control, RCT)
Source of funding or support (disclosed, not disclosed)
Conflicts of interest (disclosed, not disclosed)
Comments
MRI Sequence(s) for evaluation of Modic changes
MRI Field Strength (<1.0T, 1.0-1.5T, >1.5T, several)
T1w (Yes/No)
T2w (Yes/No)
STIR (Yes/No)
Gradient (Yes/No)
Other (specify)
Observers
Number of observers?
Profession of observers? (radiologists only, radiologist + other specialist (ortho/neuro/chiro, ..), other specialist only )
Were the MRI observers experienced in spine MRI or recieved formal training in the VESC/MC evaluation protocol? (Yes/No/Unclear)
VESC/MCs
How are VESC/Modic changes defined? (a) [Type I (edema), Type 2 (fat), Type 3 (sclerosis)], b) [other], c) [unclear])
Are only signal changes on both sides of the disc included as Modic changes? (Yes/No/Unclear)
If a cut-point for size was used, please define
Reliability
Reliability study performed for VESC/MCs? (Yes/No); If No, skip the rest of the Reliability section.
Number of observers?
Profession of observers? (radiologists only, radiologist + other specialist (ortho/neuro/chiro, ..), other specialist only )
Results from intra-observer test for VESC/MCs? (Kappa values, ICC, percentage agreement, …)
Results from inter-observer test for VESC/MCs? (Kappa values, ICC, percentage agreement, …)
Comments
Comments
PREVALENCE OF VESC/Modic changes BY GROUPS
Number of individuals with Modic of the different types
No Modic
Modic type 1
Modic type 2
Modic type 3
Mixed types including type 1
Mixed types not including type 1
Number of Modic changes (All types) per level
L1/L2
L2/L3
L3/L4
L4/L5
L5/S1
Total number of levels with MC	0	0	0	0	0	0	0	0	0	0	0	0	0	0	0	0	0	0	0	0	0	0	0
Total number of levels evaluated
Age group 1
Age range for group 1
No of indiv. in age group
No of indiv. with MC
Age group 2
Age range for group 2
No of indiv. in age group
No of indiv. with MC
Age group 3
Age range for group 3
No of indiv. in age group
No of indiv. with MC
Men
No. of men	0	0	0	0	0	0	0	0	0	0	0
No of men with MC (all types)
Women
No. of women	0	0	0	0	0	0	0	0	0	0	0
No of women with MC (all types)

## Sheet: Association
Association with LBP and/or LBP related disability	Ref. 1	Ref. 2	Ref. 3	Ref. 4	and so on
Definitions for Association Data (to be referred to in the following section)
Definition(s) of VESC/Modic, e.g. types or size
VESC/Modic definition 1
VESC/Modic definition 2
VESC/Modic definition 3
Definition(s) of LBP outcome(s), e.g. 'LBP past month', Severe LBP (>7 on NRS), …
LBP outcome 1
LBP outcome 2
LBP outcome 3
Definition(s) of LBP related disability outcome(s), e.g. 'RMD', Severe LBP (>7 on NRS), …
Disability outcome 1
Disability outcome 2
Disability outcome 3
Association with LBP (repeat structure below for as many combinations of VESC/MC vs outcome as reported)
Results from bi-variate analyses with DICHOTOMOUS outcomes (raw numbers for 2x2 tables or OR/RR with 95% CI if reported)
Modic def vs. LBP outcome 1
OR/RR/other and 95% CI
True positives (MC+/LBP+)
False positives (MC+/LBP-)
True negatives (MC-/LBP-)
False negatives (MC-/LBP+)
Total number	0	0	0	0
Modic def vs. LBP outcome 2
OR/RR/other and 95% CI
True positives (MC+/LBP+)
False positives (MC+/LBP-)
True negatives (MC-/LBP-)
False negatives (MC-/LBP+)
Total number	0	0	0	0
Modic def vs. LBP outcome 3
OR/RR/other and 95% CI
True positives (MC+/LBP+)
False positives (MC+/LBP-)
True negatives (MC-/LBP-)
False negatives (MC-/LBP+)
Total number	0	0	0	0
Results from bi-variate analyses with CONTINUOUS outcomes (VAS/NPS with SD)
Modic def vs. LBP outcome 1
MC+ number of individuals
MC- number of individuals
MC+ mean VAS/NPS with SD
MC- mean VAS/NPS with SD
p-value (supplied)
Modic def vs. LBP outcome 2
MC+ number of individuals
MC- number of individuals
MC+ mean VAS/NPS with SD
MC- mean VAS/NPS with SD
p-value (supplied)
Modic def vs. LBP outcome 3
MC+ number of individuals
MC- number of individuals
MC+ mean VAS/NPS with SD
MC- mean VAS/NPS with SD
p-value (supplied)
Results from multi-variate analyses of Modic vs LBP (one row with OR/RR/other for Modic/VESC and other statistically significant variables)
Modic def vs. LBP outcome 1
OR/RR/other and 95% CI
OR/RR/other and 95% CI
OR/RR/other and 95% CI
Modic def vs. LBP outcome 2
OR/RR/other and 95% CI
OR/RR/other and 95% CI
OR/RR/other and 95% CI
Modic def vs. LBP outcome 3
OR/RR/other and 95% CI
OR/RR/other and 95% CI
OR/RR/other and 95% CI
Association with LBP related disability (repeat structure below for as many combinations of VESC/MC vs outcome as reported)
Results from bi-variate analyses of DICHOTOMOUS outcomes (raw numbers for 2x2 tables or OR/RR with 95% CI)
Modic def. vs. Disability outcome 1
OR/RR/other and 95% CI
True positives (MC+/Disability+)
False positives (MC+/Disability-)
True negatives (MC-/Disability-)
False negatives (MC-/Disability+)
Total number	0	0	0	0
Modic def. vs. Disability outcome 2
OR/RR/other and 95% CI
True positives (MC+/Disability+)
False positives (MC+/Disability-)
True negatives (MC-/Disability-)
False negatives (MC-/Disability+)
Total number	0	0	0	0
Modic def. vs. Disability outcome 3
OR/RR/other and 95% CI
True positives (MC+/Disability+)
False positives (MC+/Disability-)
True negatives (MC-/Disability-)
False negatives (MC-/Disability+)
Total number	0	0	0	0
Results from bi-variate analyses with CONTINUOUS outcomes (ODI/RMDQ with SD)
Modic def vs. Disability outcome 1
MC+ number of individuals
MC- number of individuals
MC+ mean ODI/RMDQ with SD
MC- mean ODI/RMDQ with SD
p-value (supplied)
Modic def vs. Disability outcome 2
MC+ number of individuals
MC- number of individuals
MC+ mean ODI/RMDQ with SD
MC- mean ODI/RMDQ with SD
p-value (supplied)
Modic def vs. Disability outcome 3
MC+ number of individuals
MC- number of individuals
MC+ mean ODI/RMDQ with SD
MC- mean ODI/RMDQ with SD
p-value (supplied)
Results from multi-variate analyses of Modic vs LBP (one row with OR/other for Modic/VESC and other statistically significant variables)
Modic def. vs. Disability outcome 1
OR/other and 95% CI
OR/other and 95% CI
OR/other and 95% CI
Modic def. vs. Disability outcome 2
OR/other and 95% CI
OR/other and 95% CI
OR/other and 95% CI
Modic def. vs. Disability outcome 3
OR/other and 95% CI
OR/other and 95% CI
OR/other and 95% CI

## Sheet: Quality and Bias Assessment
QUADAS 2	Ref. 1	Ref. 2	Ref. 3	Ref. 4
DOMAIN 1: Representativeness of study sample
Describe methods of participant selection
Was a consecutive or random sample of participants enrolled? (YES/NO/UNCLEAR)
Was a case-control design avoided? (YES/NO/UNCLEAR)
Did the study avoid inappropriate exclusions? (YES/NO/UNCLEAR)
Did the study avoid patient inclusion based on the MRI interpretation? (YES/NO/UNCLEAR)
Was the study sample likely to be representative of its target population? (YES/NO/UNCLEAR)
COMMENTS
DOMAIN 2: Index test (VESC/Modic changes)
Describe the index test and how it was conducted and interpreted
Were all participants examined with the same MRI-equipment and sequences? (YES/NO/UNCLEAR)
Was at least one of the MRI-observers a radiologist? (YES/NO/UNCLEAR)
Were the MRI results interpreted without knowledge of the results of the reference standard? (YES/NO/UNCLEAR)
If at least two assessors were used for evaluating the MC:s, were they blinded to each others findings? (YES/NO/UNCLEAR)
If a threshold was used for size or type of MC, was it pre-specified? (YES/NO/UNCLEAR)
Was a reliability study performed and were the results satisfactory for the evaluation of MCs? (YES/NO/UNCLEAR)
Can the index test be considered "true"? (YES/NO/UNCLEAR)
COMMENTS
DOMAIN 3a: Reference standard - LBP
Describe the reference standard and how it was conducted and interpreted
Did patients receive the same LBP assessment? (YES/NO/UNCLEAR)
Is the LBP assessment likely to correctly classify the target condition? (YES/NO/UNCLEAR)
Were the LBP assessment results interpreted without knowledge of the results of the MRI? (YES/NO/UNCLEAR)
Can the reference standard be considered "true"? (YES/NO/UNCLEAR)
COMMENTS
DOMAIN 3b: Reference standard - DISABILITY (if applicable)
Describe the reference standard and how it was conducted and interpreted
Did patients receive the same disability assessment? (YES/NO/UNCLEAR)
Is the disability assessment likely to correctly classify the target condition? (YES/NO/UNCLEAR)
Were the disability assessment results interpreted without knowledge of the results of the MRI? (YES/NO/UNCLEAR)
Can the reference standard be considered "true"? (YES/NO/UNCLEAR)
COMMENTS
DOMAIN 4: Timing and data analysis
Describe any patients who did not receive the MRI and/or reference standard or who were excluded from the 2x2 table (refer to flow diagram)
Were there any interventions in the time intervall between MRI and reference standard? (YES/NO/UNCLEAR)
Was there less than a month between MRI and reference standard? (YES/NO/UNCLEAR)
Were all patients who recieved MRI and reference standard included in the analysis? (YES/NO/UNCLEAR)
Could the timing and data analysis have introduced bias? (YES/NO/UNCLEAR)
COMMENTS

## Sheet: Sheet1
Yes	Yes	Disclosed	Type 1 (edema), Type 2 (fat), Type 3 (sclerosis)	African	Consecutive	Working population		<1.0T	Radiologist only		Low	<1.0T	Cohort
No	No	Not disclosed	Other	Asian	Random	General population		1.0T-1.5T	Radiologist + Other specialist		High	1.0T-1.5T	Case-control
Unclear			Unclear	European/Caucasian	Convenience	Clinical population		>1.5T	Other specialist only		Unclear	>1.5T	RCT
				Mixed	Unclear	Other		Several				Several	Other (specify in comments)
				Unclear
